# Supplementary material for: Polycomb Protein Eed is Required for Neurogenesis and Cortical Injury Activation in the Subventricular Zone
Source: Cereb Cortex. 2018 Feb 3;28(4):1369–82. doi: 10.1093/cercor/bhx289 (PMC6093351; doi:10.1093/cercor/bhx289)
Supplement: Supplementary Data [file bhx289_supplementary-materials.zip]

Archive with 6 entries (6 files):
- Revised Supplemental results.docx
- FIGURES1.tiff
- FIGURES2.tiff
- FIGURES3.tiff
- FIGURES4.tiff
- FIGURES5.tiff
